# Supplementary material for: Mitophagy curtails cytosolic mtDNA-dependent activation of cGAS/STING inflammation during aging
Source: Nat Commun. 2024 Jan 27;15:830. doi: 10.1038/s41467-024-45044-1 (PMC10821893; doi:10.1038/s41467-024-45044-1)
Supplement: Supplementary file 4 — Source Data [file 41467_2024_45044_MOESM4_ESM.xlsx]

## Sheet: Figure 1
Fig 1b
Kidney		Brain		RPE		Neuroretina		Cerebellum		Liver		Pancreas		Spleen		Muscle		Heart		Lung
Young	Old	Young	Old	Young	Old	Young	Old	Young	Old	Young	Old	Young	Old	Young	Old	Young	Old	Young	Old	Young	Old
51327.8	39954.2	58275	214603	32376.7	103286	11550.1	29291.5	77152.9	60151.1	72404.1	94213.3	235650	173711	37990.2	19757.2	29250.3	22176.8	338868	28294	298719	223021
41156	62466.9	24124.9	113091	55548.9	142331	20816.5	23759.7	74749.2	61587.5	51386.4	144339	250483	243037	3312.41	15448.2	81782.2	13190.7	170044	104388	443042	333213
34531.2	40305.9	27671.9	172978	24857.8	62247	16653.2	20808.3	24124.9	108753	63727.3	250043	211965	531657	11901.2	9614.8	41418.7	16884.1	181735	42474	578559	126416
36905.6	54786.7	137040	163921	55783.4	105147	17106.7	23009.5	70029.7	96235.9	97789.5	210646	212258	161341	26587.3	13249.7	50223.5	23561.8	73867.8	18747.2	401029	296807
39485.2	52295.1	77387.4	203552	38576.4	115949	11162.6	19299.6	28492.6	85595.1	78677.2	221873	291844	208594	6742.08	2433.01	16471.9	59539.4	87223.3	51311.7	275289	583209
24447.4	98962	45934.1	200298		107844		20239.4	33857	76801.1	75394.1	80318.7	169754	242305	8530.2	5335.04	34048.4	18516.4	59572.4	40643.8	311992	369916
41566.4	66629.4	47048	149938					16855.2	53614.2	65779.3	126956	289206	393034	36348.6	8706.08	39258.7	26183.5	60743.1	72565.2	431055	344128
65837.9	69091.7	47018.7	100017					35469.2	41595.7	94770.2	73019.7	169168	173213	9761.36	3488.29	13009.3	16455.4	100365	65079.5	259395	361738
35615.8	44028.7	14158.4	116374					28346.1	79820.4	57600.8	100633	265140	586268	12194.4	4426.32	28755.7	86514.3	72730.1	136128	731703	194480
Unpaired t test		Unpaired t test		Unpaired t test		Unpaired t test		Unpaired t test		Unpaired t test		Mann Whitney test		Unpaired t test		Unpaired t test		Unpaired t test		Unpaired t test
P value	0.0293	P value	<0,0001	P value	0.0007	P value	0.0121	P value	0.0112	P value	0.0063	P value	0.8633	P value	0.1199	P value	0.6029	P value	0.0657	P value	0.162
P value summary	*	P value summary	****	P value summary	***	P value summary	*	P value summary	*	P value summary	**	Exact or approximate P value?	Exact	P value summary	ns	P value summary	ns	P value summary	ns	P value summary	ns
Significantly different (P < 0.05)?	Yes	Significantly different (P < 0.05)?	Yes	Significantly different (P < 0.05)?	Yes	Significantly different (P < 0.05)?	Yes	Significantly different (P < 0.05)?	Yes	Significantly different (P < 0.05)?	Yes	P value summary	ns	Significantly different (P < 0.05)?	No	Significantly different (P < 0.05)?	No	Significantly different (P < 0.05)?	No	Significantly different (P < 0.05)?	No
One- or two-tailed P value?	Two-tailed	One- or two-tailed P value?	Two-tailed	One- or two-tailed P value?	Two-tailed	One- or two-tailed P value?	Two-tailed	One- or two-tailed P value?	Two-tailed	One- or two-tailed P value?	Two-tailed	Significantly different (P < 0.05)?	No	One- or two-tailed P value?	Two-tailed	One- or two-tailed P value?	Two-tailed	One- or two-tailed P value?	Two-tailed	One- or two-tailed P value?	Two-tailed
t, df	t=2,394, df=16	t, df	t=5,670, df=16	t, df	t=4,998, df=9	t, df	t=3,133, df=9	t, df	t=2,864, df=16	t, df	t=3,140, df=16	One- or two-tailed P value?	Two-tailed	t, df	t=1,643, df=16	t, df	t=0,5307, df=16	t, df	t=1,975, df=16	t, df	t=1,466, df=16
												Sum of ranks in column A,B	83 , 88
												Mann-Whitney U	38
Fig 1d
Kidney		Brain		Retina		Cerebellum		Liver		Pancreas		Spleen		Muscle		Heart		Lung
Young	Old	Young	Old	Young	Old	Young	Old	Young	Old	Young	Old	Young	Old	Young	Old	Young	Old	Young	Old
0.353329	8.94917	0.953539	1.66805	0.13912	37.5887	0.354718	0.967292	0.91255	2.08525	0.475571	1.7348	0.474326	4.41031	0.0391686	13.2352	0.0391686	13.2352	0.687774	0.654346
2.08479	1.86648	1.31102	0.750332	2.64746	22.3497	0.619688	1.49282	0.312387	2.0592	0.709567	1.84163	1.92229	2.1724	2.92771	15.8946	2.92771	15.8946	2.63607	0.12876
1.72054	5.03169	1.69884	3.00279	0.335448	18.6652	1.86285	7.15359	1.57459	1.23894	0.974053	4.69178	0.38847	5.14274	1.7956	20.3289	1.7956	20.3289	1.21705	0.275398
1.24623	1.05929	2.07757	1.90125	0.309929	18.0923	0.897659	0.957585	1.02431	2.61401	0.896957	0.754153	0.103509	2.46348	1.69349	6.56821	1.69349	6.56821	2.73741	0.173415
0.437768	0.512933	0.617568	1.30183	1.56805	89.1703	2.15967	1.22403	0.514973	4.23109	1.14793	3.63464	0.152793	1.11917	0.320338	10.0807	0.320338	10.0807	0.409665	0.313912
0.509874	4.06983	0.317247	1.15591		14.2607	1.28364	2.30542	1.8468	3.03593	1.20922	8.56133	0.565661	5.84661	0.994349	10.7366	0.994349	10.7366	0.269974	0.257815
0.721161	2.26954	0.640963	1.50516			0.545289	0.89051	0.924962	2.21865	1.55754	1.65936	0.783953	3.0903	0.262471	5.05398	0.262471	5.05398	0.590156	0.0946096
0.710175	1.17763	0.923245	1.04525			0.68869	0.888513	1.2686	4.35066	1.05351	4.4391	2.95185	2.10532	0.607167	8.34899	0.607167	8.34899	0.124481	0.181677
1.21613	9.19925	0.460015	2.17693			0.587798	17.1705	0.620831	1.5211	0.975651	8.25106	1.65715	2.7145	0.359704	4.32775	0.359704	4.32775	0.327427	0.0800778
Mann Whitney test		Unpaired t test		Mann Whitney test		Mann Whitney test		Unpaired t test		Mann Whitney test		Unpaired t test		Unpaired t test		Mann Whitney test		Mann Whitney test
P value	0.0244	P value	0.0587	P value	0.0043	P value	0.0625	P value	0.0011	P value	0.0019	P value	0.0022	P value	<0,0001	P value	<0,0001	P value	0.0142
Exact or approximate P value?	Exact	P value summary	ns	Exact or approximate P value?	Exact	Exact or approximate P value?	Exact	P value summary	**	Exact or approximate P value?	Exact	P value summary	**	P value summary	****	Exact or approximate P value?	Exact	Exact or approximate P value?	Exact
P value summary	*	Significantly different (P < 0.05)?	No	P value summary	**	P value summary	ns	Significantly different (P < 0.05)?	Yes	P value summary	**	Significantly different (P < 0.05)?	Yes	Significantly different (P < 0.05)?	Yes	P value summary	****	P value summary	*
Significantly different (P < 0.05)?	Yes	One- or two-tailed P value?	Two-tailed	Significantly different (P < 0.05)?	Yes	Significantly different (P < 0.05)?	No	One- or two-tailed P value?	Two-tailed	Significantly different (P < 0.05)?	Yes	One- or two-tailed P value?	Two-tailed	One- or two-tailed P value?	Two-tailed	Significantly different (P < 0.05)?	Yes	Significantly different (P < 0.05)?	Yes
One- or two-tailed P value?	Two-tailed	t, df	t=2,036, df=16	One- or two-tailed P value?	Two-tailed	One- or two-tailed P value?	Two-tailed	t, df	t=3,970, df=16	One- or two-tailed P value?	Two-tailed	t, df	t=3,633, df=16	t, df	t=5,336, df=16	One- or two-tailed P value?	Two-tailed	One- or two-tailed P value?	Two-tailed
Sum of ranks in column A,B	60 , 111			Sum of ranks in column A,B	15 , 51	Sum of ranks in column A,B	64 , 107			Sum of ranks in column A,B	52 , 119					Sum of ranks in column A,B	45 , 126	Sum of ranks in column A,B	113 , 58
Mann-Whitney U	15			Mann-Whitney U	0	Mann-Whitney U	19			Mann-Whitney U	7					Mann-Whitney U	0	Mann-Whitney U	13

## Sheet: Figure 2
Fig 2e
mt-Nd2		mt-Co1		mt-Cytb
Young	Old	Young	Old	Young	Old
1.06142	29.2629	1.78509	9.06936	1.09202	1.04754
0.005452	7.95025	0.00779087	5.64119	0.00655586	5.62557
2.36362	15.6273	1.52732	8.91355	2.96288	16.1897
2.33108	4.67835	7.7061	1.48041	3.5603	7.32079
1.03347	19.1729	6.10927	27.9737	2.00173	12.0587
0.87206	6.26581	1.59521	4.09468	1.26247	3.19596
0.70101	1.67307	0.99913	1.1923	0.48675	0.51095
1.58282	14.2462	1.02013	7.80149	0.81296	9.68834
		0.61504
Mann Whitney test		Mann Whitney test		Unpaired t test
P value	0.0006	P value	0.036	P value	0.0163
Exact or approximate P value?	Exact	Exact or approximate P value?	Exact	P value summary	*
P value summary	***	P value summary	*	Significantly different (P < 0.05)?	Yes
Significantly different (P < 0.05)?	Yes	Significantly different (P < 0.05)?	Yes	One- or two-tailed P value?	Two-tailed
One- or two-tailed P value?	Two-tailed	One- or two-tailed P value?	Two-tailed	t, df	t=2,729, df=14
Sum of ranks in column A,B	38 , 98	Sum of ranks in column A,B	59 , 94
Mann-Whitney U	2	Mann-Whitney U	14
Fig 2f
STING		pTBK1/TBK1		cGAS		pIRF3/IRF3
Young	Old	Young	Old	Young	Old	Young	Old
0.395755	1.36219	0.367909	0.425195	0.232973	1.18058	0.48527	1.06622
0.487734	1.33942	1.20101	0.495829	0.669486	1.06272	0.795183	1.08597
0.477493	1.13667	0.559282	0.31293	0.595683	0.890745	0.769342	0.90921
	0.917092		0.57453		0.794078		0.789704
Unpaired t test		Unpaired t test		Unpaired t test		Unpaired t test
P value	0.002	P value	0.2965	P value	0.0248	P value	0.0629
P value summary	**	P value summary	ns	P value summary	*	P value summary	ns
Significantly different (P < 0.05)?	Yes	Significantly different (P < 0.05)?	No	Significantly different (P < 0.05)?	Yes	Significantly different (P < 0.05)?	No
One- or two-tailed P value?	Two-tailed	One- or two-tailed P value?	Two-tailed	One- or two-tailed P value?	Two-tailed	One- or two-tailed P value?	Two-tailed
t, df	t=5,872, df=5	t, df	t=1,165, df=5	t, df	t=3,169, df=5	t, df	t=2,384, df=5
Fig 2g
Ifit1		Ifi44		Ifih1		Cxcl10		Rtp4
Young	Old	Young	Old	Young	Old	Young	Old	Young	Old
-0.75871	0.0802483	-0.915809	-0.170529	-1.28377	-0.0836875	-0.951822	0.956225	-1.20627	0.257032
-1.35278	-0.152408	-0.984188	-0.755343	-0.985322	0.187943	-1.42637	1.2831	-1.39839	-0.161584
-0.675653	1.05536	-0.40024	1.36756	-0.540197	1.37865	-0.581407	0.344392	0.0175389	1.50416
	0.0751391		0.282927		-0.132615		-0.509012		-0.117314
	1.7288		1.57562		1.459		0.884895		1.10483
	Significant?	P value	Mean of Young	Mean of Old	Difference	SE of difference	t ratio	df
Ifit1	Yes	0.008347	-0.929	0.5574	-1.486	0.5264	2.824	30
Ifi44	Yes	0.026682	-0.7667	0.46	-1.227	0.5264	2.331	30
Ifih1	Yes	0.007899	-0.9364	0.5619	-1.498	0.5264	2.846	30
Cxcl10	Yes	0.005406	-0.9865	0.5919	-1.578	0.5264	2.999	30
Rtp4	Yes	0.013619	-0.8624	0.5174	-1.38	0.5264	2.621	30

## Sheet: Figure 2a
KEGG gene sets enriched in Old
NAME	SIZE	ES	NES	NOM p-val	FDR q-val	FWER p-val	RANK AT MAX	LEADING EDGE
KEGG_TOLL_LIKE_RECEPTOR_SIGNALING_PATHWAY	92	-0.587915	-2.08708	0	0.00148888	0.0014	2743	tags=35%, list=16%, signal=41%
KEGG_COMPLEMENT_AND_COAGULATION_CASCADES	60	-0.627292	-2.07825	0	0.000851568	0.0016	2938	tags=40%, list=17%, signal=48%
KEGG_LEISHMANIA_INFECTION	61	-0.598243	-1.9963	0	0.00346805	0.0097	3116	tags=44%, list=18%, signal=54%
KEGG_ECM_RECEPTOR_INTERACTION	79	-0.565274	-1.95923	0.000142633	0.00492164	0.0181	3216	tags=48%, list=18%, signal=59%
KEGG_TYROSINE_METABOLISM	37	-0.635488	-1.93583	0.000310077	0.00605232	0.0279	2086	tags=30%, list=12%, signal=34%
KEGG_CYTOSOLIC_DNA_SENSING_PATHWAY	51	-0.587439	-1.89549	0.000446828	0.00888439	0.0485	2223	tags=24%, list=13%, signal=27%
KEGG_ANTIGEN_PROCESSING_AND_PRESENTATION	57	-0.563535	-1.85286	0	0.0136735	0.085	374	tags=12%, list=2%, signal=13%
KEGG_RENIN_ANGIOTENSIN_SYSTEM	16	-0.734103	-1.8494	0.00204569	0.0126882	0.0901	1320	tags=31%, list=8%, signal=34%
KEGG_FOCAL_ADHESION	188	-0.468392	-1.82803	0	0.0150469	0.1185	2676	tags=34%, list=15%, signal=40%
KEGG_HEMATOPOIETIC_CELL_LINEAGE	75	-0.527694	-1.82086	0.000573394	0.0148747	0.1286	2710	tags=39%, list=16%, signal=46%
KEGG_JAK_STAT_SIGNALING_PATHWAY	144	-0.472503	-1.78829	0	0.0198485	0.1826	2763	tags=31%, list=16%, signal=36%
KEGG_CYTOKINE_CYTOKINE_RECEPTOR_INTERACTION	235	-0.442789	-1.77206	0	0.0226075	0.222	3011	tags=31%, list=17%, signal=37%
KEGG_VASCULAR_SMOOTH_MUSCLE_CONTRACTION	109	-0.479778	-1.75035	0.00109185	0.0267223	0.2759	3094	tags=31%, list=18%, signal=38%
KEGG_GRAFT_VERSUS_HOST_DISEASE	24	-0.620742	-1.72334	0.00652848	0.0335664	0.353	4531	tags=63%, list=26%, signal=84%
KEGG_NATURAL_KILLER_CELL_MEDIATED_CYTOTOXICITY	105	-0.467838	-1.69834	0.00150541	0.0413772	0.4388	2861	tags=28%, list=16%, signal=33%
KEGG_TYPE_I_DIABETES_MELLITUS	30	-0.584351	-1.69799	0.00689213	0.0389619	0.4402	4531	tags=60%, list=26%, signal=81%
KEGG_VIRAL_MYOCARDITIS	56	-0.515698	-1.69372	0.00312268	0.038408	0.4552	3138	tags=30%, list=18%, signal=37%
KEGG_SMALL_CELL_LUNG_CANCER	81	-0.478289	-1.67008	0.00298932	0.0461587	0.5407	2254	tags=31%, list=13%, signal=35%
KEGG_HYPERTROPHIC_CARDIOMYOPATHY_HCM	79	-0.480284	-1.6604	0.00243031	0.0481793	0.5774	3216	tags=38%, list=18%, signal=46%
KEGG_RIG_I_LIKE_RECEPTOR_SIGNALING_PATHWAY	63	-0.493605	-1.65515	0.00494545	0.0480572	0.5971	2634	tags=24%, list=15%, signal=28%
KEGG_PANCREATIC_CANCER	66	-0.490747	-1.65292	0.00586682	0.0467091	0.6044	2541	tags=33%, list=15%, signal=39%
KEGG_FC_GAMMA_R_MEDIATED_PHAGOCYTOSIS	93	-0.462051	-1.64665	0.00277047	0.0473291	0.6255	3755	tags=37%, list=22%, signal=46%
KEGG_TYPE_II_DIABETES_MELLITUS	47	-0.508664	-1.61909	0.0113843	0.0586171	0.7175	3427	tags=45%, list=20%, signal=55%
KEGG_PRION_DISEASES	33	-0.538979	-1.60322	0.0167483	0.0649866	0.7695	952	tags=18%, list=5%, signal=19%
KEGG_DORSO_VENTRAL_AXIS_FORMATION	22	-0.579789	-1.56972	0.0287603	0.0836025	0.8618	2541	tags=36%, list=15%, signal=43%
KEGG_CALCIUM_SIGNALING_PATHWAY	168	-0.405376	-1.5615	0.0030326	0.086041	0.8803	2681	tags=27%, list=15%, signal=32%
KEGG_ARACHIDONIC_ACID_METABOLISM	53	-0.476778	-1.54727	0.0186019	0.0933249	0.9081	4119	tags=45%, list=24%, signal=59%
KEGG_DILATED_CARDIOMYOPATHY	85	-0.438466	-1.54249	0.0104035	0.0935821	0.9182	3216	tags=35%, list=18%, signal=43%
KEGG_REGULATION_OF_ACTIN_CYTOSKELETON	200	-0.39147	-1.5385	0.0019829	0.0933843	0.9244	3570	tags=35%, list=21%, signal=44%
KEGG_GAP_JUNCTION	83	-0.436263	-1.52977	0.0138714	0.0968945	0.9378	2676	tags=28%, list=15%, signal=33%
KEGG_PATHWAYS_IN_CANCER	306	-0.372753	-1.52505	0.000820152	0.0974233	0.9436	3623	tags=32%, list=21%, signal=40%
KEGG_ADIPOCYTOKINE_SIGNALING_PATHWAY	66	-0.450781	-1.51578	0.0211001	0.101556	0.9558	1977	tags=24%, list=11%, signal=27%
KEGG_NEUROACTIVE_LIGAND_RECEPTOR_INTERACTION	251	-0.375597	-1.51038	0.00180527	0.102758	0.9619	3878	tags=30%, list=22%, signal=38%
KEGG_MAPK_SIGNALING_PATHWAY	254	-0.373192	-1.50256	0.00156495	0.10619	0.9701	2988	tags=28%, list=17%, signal=34%
KEGG_AXON_GUIDANCE	126	-0.404065	-1.49952	0.00949579	0.105585	0.9719	3203	tags=30%, list=18%, signal=37%
KEGG_ALLOGRAFT_REJECTION	24	-0.542544	-1.49756	0.0501639	0.104203	0.9731	3116	tags=38%, list=18%, signal=46%
KEGG_GNRH_SIGNALING_PATHWAY	95	-0.417909	-1.4952	0.0158092	0.103237	0.9751	3094	tags=29%, list=18%, signal=36%
KEGG_LINOLEIC_ACID_METABOLISM	24	-0.542625	-1.49349	0.0504722	0.101809	0.9763	3094	tags=46%, list=18%, signal=56%
KEGG_ACUTE_MYELOID_LEUKEMIA	56	-0.454593	-1.49274	0.0286643	0.0997297	0.9768	3019	tags=38%, list=17%, signal=45%
KEGG_PHOSPHATIDYLINOSITOL_SIGNALING_SYSTEM	74	-0.430313	-1.47813	0.0247899	0.108678	0.9841	2248	tags=26%, list=13%, signal=29%
KEGG_T_CELL_RECEPTOR_SIGNALING_PATHWAY	104	-0.406863	-1.47731	0.0160758	0.106723	0.9844	2320	tags=23%, list=13%, signal=26%
KEGG_AUTOIMMUNE_THYROID_DISEASE	37	-0.47904	-1.4551	0.0502204	0.12295	0.9921	3116	tags=22%, list=18%, signal=26%
KEGG_GALACTOSE_METABOLISM	26	-0.513538	-1.45362	0.0577763	0.121324	0.9926	2619	tags=38%, list=15%, signal=45%
KEGG_B_CELL_RECEPTOR_SIGNALING_PATHWAY	70	-0.426968	-1.45179	0.0316383	0.120148	0.9932	3721	tags=36%, list=21%, signal=45%
KEGG_CHEMOKINE_SIGNALING_PATHWAY	170	-0.374287	-1.44381	0.0115281	0.124575	0.9947	2369	tags=26%, list=14%, signal=30%
KEGG_NON_SMALL_CELL_LUNG_CANCER	54	-0.442985	-1.44312	0.0435824	0.122487	0.9949	2541	tags=31%, list=15%, signal=37%
KEGG_RENAL_CELL_CARCINOMA	67	-0.422347	-1.42192	0.0425966	0.139068	0.9983	2286	tags=28%, list=13%, signal=33%
KEGG_FRUCTOSE_AND_MANNOSE_METABOLISM	34	-0.466945	-1.39219	0.0832025	0.167028	0.9997	1536	tags=29%, list=9%, signal=32%
KEGG_FC_EPSILON_RI_SIGNALING_PATHWAY	74	-0.401366	-1.38432	0.0534188	0.172246	0.9999	3094	tags=30%, list=18%, signal=36%
KEGG_STARCH_AND_SUCROSE_METABOLISM	38	-0.451953	-1.37708	0.0836859	0.176997	0.9999	2491	tags=29%, list=14%, signal=34%
KEGG_GLYCOSAMINOGLYCAN_DEGRADATION	21	-0.503132	-1.35601	0.12091	0.198823	1	2973	tags=29%, list=17%, signal=34%
KEGG_DRUG_METABOLISM_CYTOCHROME_P450	47	-0.426909	-1.34877	0.0878316	0.204326	1	2786	tags=26%, list=16%, signal=30%
KEGG_NEUROTROPHIN_SIGNALING_PATHWAY	124	-0.361405	-1.33884	0.0512855	0.213172	1	4140	tags=33%, list=24%, signal=43%
KEGG_ALPHA_LINOLENIC_ACID_METABOLISM	18	-0.515881	-1.33442	0.138057	0.215147	1	3404	tags=44%, list=20%, signal=55%
KEGG_SYSTEMIC_LUPUS_ERYTHEMATOSUS	71	-0.389853	-1.33045	0.0787551	0.216376	1	1784	tags=20%, list=10%, signal=22%
KEGG_LEUKOCYTE_TRANSENDOTHELIAL_MIGRATION	111	-0.362072	-1.32099	0.0630496	0.225058	1	2046	tags=21%, list=12%, signal=23%
KEGG_MELANOGENESIS	97	-0.367812	-1.31555	0.0754002	0.228585	1	3084	tags=22%, list=18%, signal=26%
KEGG_GLIOMA	64	-0.391171	-1.31439	0.101445	0.226232	1	2851	tags=30%, list=16%, signal=35%
KEGG_NOD_LIKE_RECEPTOR_SIGNALING_PATHWAY	54	-0.403261	-1.31248	0.102861	0.224875	1	2634	tags=26%, list=15%, signal=30%
KEGG_ERBB_SIGNALING_PATHWAY	85	-0.371913	-1.31196	0.083073	0.221806	1	2595	tags=25%, list=15%, signal=29%
KEGG_GLYCOLYSIS_GLUCONEOGENESIS	58	-0.397327	-1.30974	0.103269	0.221044	1	3736	tags=34%, list=21%, signal=44%
KEGG_LONG_TERM_DEPRESSION	66	-0.388571	-1.30702	0.100419	0.221075	1	4242	tags=36%, list=24%, signal=48%
KEGG_ARRHYTHMOGENIC_RIGHT_VENTRICULAR_CARDIOMYOPATHY_ARVC	71	-0.370964	-1.26703	0.120771	0.274318	1	3216	tags=35%, list=18%, signal=43%
KEGG_VEGF_SIGNALING_PATHWAY	74	-0.366726	-1.26195	0.13041	0.27797	1	3157	tags=30%, list=18%, signal=36%
KEGG_HISTIDINE_METABOLISM	28	-0.439942	-1.25843	0.172619	0.279284	1	3657	tags=39%, list=21%, signal=50%
KEGG_NITROGEN_METABOLISM	21	-0.468221	-1.25518	0.184311	0.279952	1	970	tags=24%, list=6%, signal=25%
KEGG_METABOLISM_OF_XENOBIOTICS_BY_CYTOCHROME_P450	45	-0.397369	-1.24977	0.159804	0.283947	1	3930	tags=31%, list=23%, signal=40%
KEGG_PROSTATE_CANCER	86	-0.348866	-1.23074	0.145587	0.309857	1	2676	tags=27%, list=15%, signal=31%
KEGG_P53_SIGNALING_PATHWAY	60	-0.367402	-1.22545	0.165308	0.314113	1	3067	tags=32%, list=18%, signal=38%
KEGG_LYSOSOME	117	-0.330841	-1.21859	0.137419	0.321081	1	2756	tags=19%, list=16%, signal=22%
KEGG_INOSITOL_PHOSPHATE_METABOLISM	53	-0.372005	-1.21122	0.185147	0.329098	1	2248	tags=25%, list=13%, signal=28%
KEGG_CELL_ADHESION_MOLECULES_CAMS	113	-0.328592	-1.20326	0.160318	0.338187	1	2411	tags=23%, list=14%, signal=27%
KEGG_BASAL_CELL_CARCINOMA	53	-0.369802	-1.2002	0.19552	0.338819	1	6434	tags=62%, list=37%, signal=98%
KEGG_APOPTOSIS	79	-0.344271	-1.19757	0.183515	0.338759	1	2656	tags=27%, list=15%, signal=31%
KEGG_EPITHELIAL_CELL_SIGNALING_IN_HELICOBACTER_PYLORI_INFECTION	66	-0.352675	-1.18864	0.206485	0.349934	1	2544	tags=20%, list=15%, signal=23%
KEGG_COLORECTAL_CANCER	59	-0.357174	-1.18189	0.210243	0.357111	1	2286	tags=24%, list=13%, signal=27%
KEGG_BLADDER_CANCER	39	-0.382541	-1.17657	0.231768	0.361835	1	2950	tags=28%, list=17%, signal=34%
KEGG_NOTCH_SIGNALING_PATHWAY	46	-0.368836	-1.17027	0.231214	0.368157	1	2633	tags=24%, list=15%, signal=28%
KEGG_CHRONIC_MYELOID_LEUKEMIA	72	-0.340608	-1.16363	0.216154	0.37529	1	2286	tags=22%, list=13%, signal=25%
KEGG_PHENYLALANINE_METABOLISM	17	-0.451734	-1.15871	0.2819	0.379108	1	3649	tags=35%, list=21%, signal=45%
KEGG_TGF_BETA_SIGNALING_PATHWAY	81	-0.330314	-1.1536	0.233021	0.383533	1	3012	tags=22%, list=17%, signal=27%
KEGG_PENTOSE_PHOSPHATE_PATHWAY	26	-0.407685	-1.15	0.275178	0.385229	1	1258	tags=19%, list=7%, signal=21%
KEGG_ALDOSTERONE_REGULATED_SODIUM_REABSORPTION	42	-0.365827	-1.13579	0.281221	0.406534	1	3859	tags=38%, list=22%, signal=49%
KEGG_INSULIN_SIGNALING_PATHWAY	132	-0.302836	-1.13344	0.226932	0.405925	1	4270	tags=30%, list=25%, signal=40%
KEGG_HEDGEHOG_SIGNALING_PATHWAY	50	-0.349697	-1.12692	0.277409	0.413021	1	4807	tags=34%, list=28%, signal=47%
KEGG_BASE_EXCISION_REPAIR	31	-0.3833	-1.12161	0.305591	0.417924	1	2147	tags=19%, list=12%, signal=22%
KEGG_MELANOMA	69	-0.325832	-1.10551	0.294656	0.443417	1	3447	tags=33%, list=20%, signal=41%
KEGG_DRUG_METABOLISM_OTHER_ENZYMES	36	-0.364675	-1.10272	0.320125	0.443698	1	3465	tags=28%, list=20%, signal=35%
KEGG_PRIMARY_IMMUNODEFICIENCY	32	-0.373199	-1.10263	0.319874	0.438917	1	3108	tags=25%, list=18%, signal=30%
KEGG_MTOR_SIGNALING_PATHWAY	50	-0.341498	-1.10131	0.305749	0.436541	1	2286	tags=24%, list=13%, signal=28%
KEGG_STEROID_HORMONE_BIOSYNTHESIS	38	-0.356076	-1.0888	0.338978	0.455578	1	4560	tags=37%, list=26%, signal=50%
KEGG_ETHER_LIPID_METABOLISM	31	-0.365507	-1.06911	0.369427	0.488915	1	3094	tags=35%, list=18%, signal=43%
KEGG_NICOTINATE_AND_NICOTINAMIDE_METABOLISM	21	-0.395337	-1.0647	0.382922	0.492402	1	3024	tags=24%, list=17%, signal=29%
KEGG_GLYCOSPHINGOLIPID_BIOSYNTHESIS_GANGLIO_SERIES	15	-0.423276	-1.05453	0.397478	0.507482	1	3218	tags=40%, list=18%, signal=49%
KEGG_ASTHMA	23	-0.382388	-1.05265	0.385777	0.505967	1	4512	tags=35%, list=26%, signal=47%
KEGG_THYROID_CANCER	28	-0.363771	-1.04186	0.399135	0.522025	1	6491	tags=57%, list=37%, signal=91%
KEGG_ALZHEIMERS_DISEASE	152	-0.259823	-0.989052	0.486163	0.626507	1	2634	tags=17%, list=15%, signal=20%
KEGG_RIBOFLAVIN_METABOLISM	16	-0.37256	-0.94352	0.525278	0.719953	1	306	tags=13%, list=2%, signal=13%
KEGG_LONG_TERM_POTENTIATION	67	-0.279717	-0.943336	0.552367	0.713067	1	1199	tags=12%, list=7%, signal=13%
KEGG_PROGESTERONE_MEDIATED_OOCYTE_MATURATION	78	-0.272255	-0.942091	0.551714	0.708666	1	2286	tags=21%, list=13%, signal=24%
KEGG_OTHER_GLYCAN_DEGRADATION	16	-0.37074	-0.937946	0.540595	0.710866	1	2875	tags=31%, list=17%, signal=37%
KEGG_GLYCEROPHOSPHOLIPID_METABOLISM	75	-0.269188	-0.931419	0.578145	0.718194	1	3524	tags=24%, list=20%, signal=30%
KEGG_INTESTINAL_IMMUNE_NETWORK_FOR_IGA_PRODUCTION	41	-0.300407	-0.928124	0.563093	0.718207	1	3116	tags=27%, list=18%, signal=33%
KEGG_RNA_POLYMERASE	27	-0.320367	-0.911775	0.585192	0.746423	1	1100	tags=15%, list=6%, signal=16%
KEGG_ALANINE_ASPARTATE_AND_GLUTAMATE_METABOLISM	31	-0.309867	-0.906764	0.598774	0.750181	1	3900	tags=35%, list=22%, signal=46%
KEGG_ENDOMETRIAL_CANCER	52	-0.272687	-0.885838	0.652096	0.787351	1	2541	tags=23%, list=15%, signal=27%
KEGG_CARDIAC_MUSCLE_CONTRACTION	73	-0.257011	-0.881489	0.664513	0.789194	1	3176	tags=22%, list=18%, signal=27%
KEGG_ABC_TRANSPORTERS	40	-0.280894	-0.867134	0.65932	0.811499	1	2036	tags=15%, list=12%, signal=17%
KEGG_ADHERENS_JUNCTION	70	-0.250288	-0.85102	0.721716	0.836949	1	3078	tags=24%, list=18%, signal=29%
KEGG_LYSINE_DEGRADATION	43	-0.260913	-0.815386	0.757141	0.898522	1	2809	tags=19%, list=16%, signal=22%
KEGG_PATHOGENIC_ESCHERICHIA_COLI_INFECTION	50	-0.246936	-0.796068	0.798408	0.925398	1	3426	tags=22%, list=20%, signal=27%
KEGG_AMINO_SUGAR_AND_NUCLEOTIDE_SUGAR_METABOLISM	44	-0.252028	-0.793712	0.794635	0.921293	1	3402	tags=27%, list=20%, signal=34%
KEGG_VIBRIO_CHOLERAE_INFECTION	51	-0.243276	-0.783567	0.815782	0.930317	1	1196	tags=10%, list=7%, signal=10%
KEGG_PPAR_SIGNALING_PATHWAY	67	-0.229929	-0.77732	0.84007	0.932254	1	2437	tags=13%, list=14%, signal=16%
KEGG_TASTE_TRANSDUCTION	42	-0.249703	-0.776801	0.812645	0.924974	1	4981	tags=33%, list=29%, signal=47%
KEGG_TRYPTOPHAN_METABOLISM	40	-0.250207	-0.771516	0.819137	0.925225	1	5000	tags=38%, list=29%, signal=52%
KEGG_PENTOSE_AND_GLUCURONATE_INTERCONVERSIONS	17	-0.293119	-0.749523	0.78722	0.949289	1	2491	tags=24%, list=14%, signal=27%
KEGG_WNT_SIGNALING_PATHWAY	141	-0.196832	-0.744627	0.944569	0.947899	1	4744	tags=30%, list=27%, signal=42%
KEGG_VASOPRESSIN_REGULATED_WATER_REABSORPTION	42	-0.236781	-0.733686	0.866667	0.953926	1	2964	tags=19%, list=17%, signal=23%
KEGG_OOCYTE_MEIOSIS	104	-0.199435	-0.724275	0.943925	0.957186	1	2595	tags=15%, list=15%, signal=18%
KEGG_GLUTATHIONE_METABOLISM	43	-0.229754	-0.718679	0.887803	0.955569	1	3774	tags=26%, list=22%, signal=33%
KEGG_O_GLYCAN_BIOSYNTHESIS	27	-0.25038	-0.713209	0.864421	0.953595	1	2751	tags=19%, list=16%, signal=22%
KEGG_MATURITY_ONSET_DIABETES_OF_THE_YOUNG	25	-0.253041	-0.70639	0.863801	0.952756	1	4435	tags=28%, list=25%, signal=38%
KEGG_ENDOCYTOSIS	164	-0.183493	-0.706231	0.979327	0.945223	1	2681	tags=13%, list=15%, signal=16%
KEGG_GLYCOSPHINGOLIPID_BIOSYNTHESIS_LACTO_AND_NEOLACTO_SERIES	23	-0.250204	-0.690081	0.884691	0.952506	1	3173	tags=26%, list=18%, signal=32%
KEGG_SNARE_INTERACTIONS_IN_VESICULAR_TRANSPORT	34	-0.218377	-0.65281	0.94138	0.971818	1	779	tags=6%, list=4%, signal=6%
KEGG_PORPHYRIN_AND_CHLOROPHYLL_METABOLISM	31	-0.220592	-0.647252	0.940531	0.967397	1	3142	tags=19%, list=18%, signal=24%
KEGG_PYRIMIDINE_METABOLISM	91	-0.177595	-0.631536	0.989405	0.967837	1	1460	tags=10%, list=8%, signal=11%

## Sheet: Figure 2b
HALLMARK gene sets enriched in Old
NAME	SIZE	ES	NES	NOM p-val	FDR q-val	FWER p-val	RANK AT MAX	LEADING EDGE
HALLMARK_INTERFERON_ALPHA_RESPONSE	90	0.771609	2.73467	0	0	0	2428	tags=59%, list=14%, signal=68%
HALLMARK_INTERFERON_GAMMA_RESPONSE	187	0.683783	2.67803	0	0	0	1202	tags=39%, list=7%, signal=41%
HALLMARK_TNFA_SIGNALING_VIA_NFKB	186	0.615791	2.40391	0	0	0	1814	tags=37%, list=10%, signal=40%
HALLMARK_IL6_JAK_STAT3_SIGNALING	82	0.678714	2.36782	0	0	0	2900	tags=54%, list=17%, signal=64%
HALLMARK_HYPOXIA	191	0.555715	2.1723	0	0	0	2554	tags=38%, list=15%, signal=44%
HALLMARK_COAGULATION	134	0.530135	1.98287	0	0.000104528	0.0006	3057	tags=37%, list=17%, signal=44%
HALLMARK_INFLAMMATORY_RESPONSE	189	0.50445	1.97815	0	8.95952e-05	0.0006	3716	tags=44%, list=21%, signal=56%
HALLMARK_EPITHELIAL_MESENCHYMAL_TRANSITION	187	0.501623	1.95791	0	0.000164684	0.0013	2642	tags=37%, list=15%, signal=44%
HALLMARK_ALLOGRAFT_REJECTION	188	0.500701	1.95465	0	0.000146386	0.0013	3158	tags=34%, list=18%, signal=40%
HALLMARK_COMPLEMENT	186	0.474064	1.84541	0	0.0006988	0.0069	4121	tags=40%, list=24%, signal=52%
HALLMARK_KRAS_SIGNALING_UP	193	0.461359	1.80644	0	0.00107321	0.0117	2983	tags=36%, list=17%, signal=43%
HALLMARK_IL2_STAT5_SIGNALING	197	0.454404	1.78358	0	0.00140157	0.0166	2716	tags=31%, list=16%, signal=36%
HALLMARK_MYOGENESIS	194	0.429345	1.68616	0.000125612	0.00431657	0.0541	3818	tags=38%, list=22%, signal=48%
HALLMARK_P53_PATHWAY	188	0.422147	1.64798	0.000125786	0.00610028	0.0812	2836	tags=36%, list=16%, signal=43%
HALLMARK_GLYCOLYSIS	197	0.397596	1.5619	0.00176656	0.0152862	0.2031	2837	tags=29%, list=16%, signal=34%
HALLMARK_ESTROGEN_RESPONSE_LATE	192	0.383035	1.49791	0.00600751	0.0280044	0.3598	2280	tags=24%, list=13%, signal=28%
HALLMARK_HEDGEHOG_SIGNALING	36	0.494706	1.49414	0.0373296	0.0272695	0.3703	3668	tags=50%, list=21%, signal=63%
HALLMARK_APOPTOSIS	157	0.389031	1.49271	0.00738821	0.0261764	0.3749	2233	tags=24%, list=13%, signal=27%
HALLMARK_XENOBIOTIC_METABOLISM	195	0.354284	1.38545	0.0180882	0.068597	0.7263	3951	tags=35%, list=23%, signal=45%
HALLMARK_KRAS_SIGNALING_DN	196	0.352136	1.38435	0.0168681	0.0657656	0.7295	3995	tags=33%, list=23%, signal=42%
HALLMARK_UV_RESPONSE_DN	137	0.364763	1.3726	0.0366175	0.0694678	0.7675	2689	tags=30%, list=15%, signal=35%
HALLMARK_HEME_METABOLISM	186	0.349389	1.36733	0.0261339	0.0692929	0.783	2410	tags=20%, list=14%, signal=23%
HALLMARK_NOTCH_SIGNALING	31	0.467886	1.36441	0.0983056	0.0680807	0.79	3103	tags=42%, list=18%, signal=51%
HALLMARK_APICAL_JUNCTION	193	0.34832	1.36309	0.0246188	0.0660053	0.7946	2760	tags=26%, list=16%, signal=31%
HALLMARK_UV_RESPONSE_UP	149	0.339352	1.28914	0.0708149	0.117391	0.9507	2383	tags=18%, list=14%, signal=21%
HALLMARK_ESTROGEN_RESPONSE_EARLY	191	0.318829	1.24727	0.0828507	0.156117	0.985	3237	tags=29%, list=18%, signal=35%
HALLMARK_TGF_BETA_SIGNALING	52	0.38026	1.23431	0.163324	0.165335	0.9916	2968	tags=29%, list=17%, signal=35%
HALLMARK_ANGIOGENESIS	34	0.407766	1.22311	0.190761	0.173153	0.9952	2589	tags=38%, list=15%, signal=45%
HALLMARK_WNT_BETA_CATENIN_SIGNALING	42	0.374093	1.16409	0.244509	0.249106	0.9993	2678	tags=26%, list=15%, signal=31%
HALLMARK_ANDROGEN_RESPONSE	97	0.312443	1.11795	0.267578	0.31952	1	2042	tags=21%, list=12%, signal=23%
HALLMARK_ADIPOGENESIS	190	0.283677	1.10816	0.255338	0.32697	1	1749	tags=13%, list=10%, signal=14%
HALLMARK_REACTIVE_OXYGEN_SPECIES_PATHWAY	47	0.340128	1.08847	0.328297	0.353521	1	4278	tags=38%, list=24%, signal=51%
HALLMARK_FATTY_ACID_METABOLISM	153	0.252767	0.961476	0.537562	0.619391	1	4256	tags=30%, list=24%, signal=39%
HALLMARK_PI3K_AKT_MTOR_SIGNALING	102	0.260863	0.94182	0.56806	0.647406	1	2094	tags=16%, list=12%, signal=18%
HALLMARK_SPERMATOGENESIS	133	0.228192	0.854708	0.75935	0.826941	1	2360	tags=14%, list=13%, signal=16%
HALLMARK_MYC_TARGETS_V2	53	0.26265	0.853513	0.702086	0.806597	1	1336	tags=11%, list=8%, signal=12%
HALLMARK_PANCREAS_BETA_CELLS	39	0.276018	0.848202	0.692691	0.795414	1	3790	tags=23%, list=22%, signal=29%
HALLMARK_APICAL_SURFACE	43	0.244604	0.769337	0.822732	0.905508	1	4942	tags=44%, list=28%, signal=61%

## Sheet: Figure 3
Fig 3e
IFH1		IFH1
	Age (years) vs. IFIH1		Age (years) vs. RTP4
Spearman r		Spearman r
r	0.3319	r	0.281
95% confidence interval	0,1664 to 0,4792	95% confidence interval	0,1114 to 0,4348
P value		P value
P (two-tailed)	<0,0001	P (two-tailed)	0.001
P value summary	****	P value summary	**
Exact or approximate P value?	Approximate	Exact or approximate P value?	Approximate
Significant? (alpha = 0.05)	Yes	Significant? (alpha = 0.05)	Yes
Number of XY Pairs	133	Number of XY Pairs	133
Fig 3h			Fig 3I
Young	Old		Young	Old
26.637	30.085		8	1
14.621	22.808		5	2
13.381	25.675		2	4
15.389	36.036		13	18
13.677	12.664		9	3
16.161	14.02		4	3
15.246	16.348		2	3
12.129	19.013		20	4
12.438	18.965		2	1
14.922	15.322		8	7
10.543	16.408		1	13
13.387	14.703		5	9
15.114	13.994		3	3
12.264	16.657		9	7
9.264	17.036		10	6
10.614	18.771		2	7
16.905	28.431		1	4
16.433	30.393		1	14
15.513	25.622		4	3
17.381	22.359		3	4
14.744	20.352		8	5
13.887	25.198		2	9
14.179	18.499		3	12
20.046	28.269		3	7
9.176	19.505		1	17
12.728	24.254		2	6
12.872	16.478		7	7
11.818	28.179		4	10
12.665	13.834		16	20
12.465	22.655		4	6
14.316	18.611		2	6
12.105	14.449		4	5
13.892	16.323		6	3
10.49	17.262		4	8
12.437	14.952		12	17
12.889	19.492		2	21
28.991	22.655		3	14
13.443	18.611		1	13
12.384	14.449		2	16
13.578	16.323		1	10
12.508	17.262			9
12.866	14.952			5
10.67	19.492			7
12.954	33.195			6
11.914	39.394			7
	20.427			19
	27.31			18
	20.317			31
	14.473			7
	21.057			3
	31.821			15
	20.679			21
	30.842			6
	13.64			8
	18.438			12
	19.753
	14.938
Mann Whitney test			Mann Whitney test
P value	<0,0001		P value	<0,0001
Exact or approximate P value?	Exact		Exact or approximate P value?	Exact
P value summary	****		P value summary	****
Significantly different (P < 0.05)?	Yes		Significantly different (P < 0.05)?	Yes
One- or two-tailed P value?	Two-tailed		One- or two-tailed P value?	Two-tailed
Sum of ranks in column A,B	1339 , 3914		Sum of ranks in column A,B	1410 , 3150
Mann-Whitney U	304		Mann-Whitney U	590

## Sheet: Figure 3c
HALLMARK gene sets enriched in Geriatric
NAME	SIZE	ES	NES	NOM p-val	FDR q-val	FWER p-val	RANK AT MAX	LEADING EDGE
HALLMARK_PROTEIN_SECRETION	95	0.496042	1.74308	0.00018205	0.00703551	0.0074	3295	tags=40%, list=13%, signal=46%
HALLMARK_UV_RESPONSE_DN	143	0.430377	1.59557	0.000174429	0.022554	0.0467	3051	tags=35%, list=12%, signal=39%
HALLMARK_HEME_METABOLISM	199	0.406332	1.5722	0	0.0196807	0.0606	5115	tags=37%, list=20%, signal=46%
HALLMARK_P53_PATHWAY	200	0.383997	1.48839	0.00174886	0.0383199	0.1495	2986	tags=26%, list=12%, signal=30%
HALLMARK_INTERFERON_GAMMA_RESPONSE	199	0.384049	1.48588	0.00139909	0.0315757	0.1534	5211	tags=37%, list=20%, signal=46%
HALLMARK_BILE_ACID_METABOLISM	111	0.398585	1.43555	0.00881136	0.0451871	0.2485	5557	tags=42%, list=22%, signal=54%
HALLMARK_ADIPOGENESIS	199	0.369397	1.43072	0.00154666	0.0407068	0.2589	4091	tags=32%, list=16%, signal=38%
HALLMARK_INTERFERON_ALPHA_RESPONSE	96	0.389597	1.37066	0.0267631	0.0668817	0.4263	4960	tags=41%, list=19%, signal=50%
HALLMARK_TNFA_SIGNALING_VIA_NFKB	200	0.345938	1.34235	0.0118943	0.0782544	0.519	5099	tags=38%, list=20%, signal=46%
HALLMARK_TGF_BETA_SIGNALING	54	0.403943	1.29156	0.083581	0.117065	0.7087	4908	tags=50%, list=19%, signal=62%
HALLMARK_ANDROGEN_RESPONSE	101	0.359319	1.27401	0.0657919	0.12633	0.7715	4639	tags=33%, list=18%, signal=40%
HALLMARK_PEROXISOME	104	0.350904	1.25398	0.0709361	0.139674	0.8309	5713	tags=40%, list=22%, signal=52%
HALLMARK_COMPLEMENT	199	0.322959	1.24903	0.0413223	0.135409	0.8443	5099	tags=33%, list=20%, signal=40%
HALLMARK_IL6_JAK_STAT3_SIGNALING	87	0.359997	1.24755	0.0909256	0.12743	0.8472	6284	tags=46%, list=24%, signal=61%
HALLMARK_INFLAMMATORY_RESPONSE	200	0.300274	1.16553	0.111362	0.248954	0.9811	5692	tags=35%, list=22%, signal=44%
HALLMARK_PI3K_AKT_MTOR_SIGNALING	105	0.318267	1.1399	0.182445	0.287283	0.9929	4219	tags=32%, list=16%, signal=39%
HALLMARK_XENOBIOTIC_METABOLISM	200	0.287591	1.11314	0.188024	0.332813	0.9984	3363	tags=21%, list=13%, signal=23%
HALLMARK_ESTROGEN_RESPONSE_EARLY	200	0.287404	1.11111	0.191703	0.319266	0.9985	4045	tags=27%, list=16%, signal=32%
HALLMARK_FATTY_ACID_METABOLISM	158	0.287396	1.08252	0.252841	0.371955	0.9997	4960	tags=28%, list=19%, signal=35%
HALLMARK_APOPTOSIS	161	0.284315	1.07713	0.264485	0.367101	0.9998	4044	tags=27%, list=16%, signal=31%
HALLMARK_ALLOGRAFT_REJECTION	200	0.26884	1.04224	0.327486	0.44255	1	4969	tags=27%, list=19%, signal=33%
HALLMARK_ESTROGEN_RESPONSE_LATE	199	0.266195	1.02686	0.367084	0.464639	1	3975	tags=25%, list=15%, signal=29%
HALLMARK_IL2_STAT5_SIGNALING	199	0.258552	0.998806	0.449318	0.525124	1	3919	tags=24%, list=15%, signal=28%
HALLMARK_KRAS_SIGNALING_UP	200	0.257544	0.995904	0.457267	0.511687	1	6659	tags=36%, list=26%, signal=48%
HALLMARK_NOTCH_SIGNALING	32	0.3387	0.981443	0.480165	0.532572	1	2796	tags=25%, list=11%, signal=28%
HALLMARK_COAGULATION	136	0.257049	0.952918	0.57751	0.594333	1	4392	tags=25%, list=17%, signal=30%
HALLMARK_APICAL_SURFACE	44	0.279614	0.860982	0.727481	0.831636	1	4698	tags=27%, list=18%, signal=33%

## Sheet: Figure 4
Fig 4b
Young	Old
2.25227	1.24816
6.60853	1.70688
6.04693	1.29276
3.33867	1.23982
7.22667	1.35114
	1.51759
	1.34752
Unpaired t test Young		Unpaired t test Old
P value	0.0044	P value	0.0003
P value summary	**	P value summary	***
Significantly different (P < 0.05)?	Yes	Significantly different (P < 0.05)?	Yes
One- or two-tailed P value?	Two-tailed	One- or two-tailed P value?	Two-tailed
t, df	t=3,919, df=8	t, df	t=5,234, df=11
Fig 4c
Young	Old
2.27	1.79
4.08	1.43
1.27	1.47
3.07	1.2
3.36	1.22
	1.36
	1.14
Unpaired t test Young		Unpaired t test Old
P value	0.0071	P value	0.015
P value summary	**	P value summary	*
Significantly different (P < 0.05)?	Yes	Significantly different (P < 0.05)?	Yes
One- or two-tailed P value?	Two-tailed	One- or two-tailed P value?	Two-tailed
t, df	t=3,589, df=8	t, df	t=2,880, df=11
Fig 4d
Young Veh	Young UA	Old Veh	Old UA
1	0	1	0
0	0	2	1
0	0	2	0
0	0	1	0
0	1	2	1
		2	1
			0
Two-way ANOVA	Ordinary					Tukey's multiple comparisons test	Mean Diff,	95,00% CI of diff,	Significant?	Summary	Adjusted P Value
Alpha	0.05
						Veh:Young vs. Veh:Old	-1.467	-2,309 to -0,6246	Yes	***	0.0005
Source of Variation	% of total variation	P value	P value summary	Significant?		Veh:Young vs. UA:Young	0	-0,8795 to 0,8795	No	ns	>0,9999
Interaction	16.35	0.0078	**	Yes		Veh:Young vs. UA:Old	-0.2286	-1,043 to 0,5857	No	ns	0.8584
Treatment	16.35	0.0078	**	Yes		Veh:Old vs. UA:Young	1.467	0,6246 to 2,309	Yes	***	0.0005
Age	30.64	0.0007	***	Yes		Veh:Old vs. UA:Old	1.238	0,4644 to 2,012	Yes	**	0.0013
						UA:Young vs. UA:Old	-0.2286	-1,043 to 0,5857	No	ns	0.8584
Fig 4e
Young Veh	Young UA	Old Veh	Old UA
0.653553	0.545455	0.49789	0.566667
0.592295	0.542663	0.491484	0.563934
0.599862	0.65329	0.0978485	0.607365
0.571799	0.530423	0.371831	0.613279
0.628786	0.61397	0.395979	0.576
		0.374693	0.468408
			0.604895
Two-way ANOVA	Ordinary					Tukey's multiple comparisons test	Mean Diff,	95,00% CI of diff,	Significant?	Summary	Adjusted P Value
Alpha	0.05
						Veh:Young vs. Veh:Old	0.2376	0,09338 to 0,3819	Yes	***	0.001
Source of Variation	% of total variation	P value	P value summary	Significant?		Veh:Young vs. UA:Young	0.0321	-0,1186 to 0,1828	No	ns	0.9311
Interaction	22.21	0.0042	**	Yes		Veh:Young vs. UA:Old	0.03775	-0,1017 to 0,1773	No	ns	0.8709
Age	11.62	0.0297	*	Yes		Veh:Old vs. UA:Young	-0.2055	-0,3498 to -0,06128	Yes	**	0.0039
Treatment	24.43	0.0029	**	Yes		Veh:Old vs. UA:Old	-0.1999	-0,3324 to -0,06734	Yes	**	0.0023
						UA:Young vs. UA:Old	0.005653	-0,1338 to 0,1452	No	ns	0.9995
Fig 4g
Young Veh	Young UA	Old Veh	Old UA
121.11	106	49.5	69.7
61.96	65.7	45.65	50.15
119.28	103.54	34.8	113.59
89.25	112.44	16.31	104.22
104.81	33.88	48.55	102.81
			100.81
			72.47
Two-way ANOVA	Ordinary					Tukey's multiple comparisons test	Mean Diff,	95,00% CI of diff,	Significant?	Summary	Adjusted P Value
Alpha	0.05
						Veh:Young vs. Veh:Old	60.32	16,11 to 104,5	Yes	**	0.0058
Source of Variation	% of total variation	P value	P value summary	Significant?		Veh:Young vs. UA:Young	14.97	-29,24 to 59,18	No	ns	0.7749
Interaction	25.11	0.0079	**	Yes		Veh:Young vs. UA:Old	11.6	-29,32 to 52,53	No	ns	0.8529
Treatment	7.051	0.1308	ns	No		Veh:Old vs. UA:Young	-45.35	-89,56 to -1,144	Yes	*	0.0432
Age	20.08	0.0155	*	Yes		Veh:Old vs. UA:Old	-48.72	-89,64 to -7,789	Yes	*	0.0166
						UA:Young vs. UA:Old	-3.367	-44,29 to 37,56	No	ns	0.9954
Fig 4h
Young Veh	Young UA	Old Veh	Old UA
4.54	3.45	11.78	4.78
4.82	5.27	8.28	5.13
4.2	3.78	11.35	7.09
4.63	4.62	11.48	7.59
4.96	3.66	9.34	6.26
		9.45	13.77
			6.12
Two-way ANOVA	Ordinary					Tukey's multiple comparisons test	Predicted (LS) mean diff,	95,00% CI of diff,	Significant?	Summary	Adjusted P Value
Alpha	0.05
						Veh:Young vs. Veh:Old	-5.65	-8,885 to -2,415	Yes	***	0.0005
Source of Variation	% of total variation	P value	P value summary	Significant?		Veh:Young vs. UA:Young	0.474	-2,905 to 3,853	No	ns	0.9786
Interaction	4.582	0.1266	ns	No		Veh:Young vs. UA:Old	-2.619	-5,747 to 0,5097	No	ns	0.1209
Age	8.609	0.0412	*	Yes		Veh:Old vs. UA:Young	6.124	2,889 to 9,359	Yes	***	0.0002
Treatment	53.55	<0,0001	****	Yes		Veh:Old vs. UA:Old	3.031	0,05910 to 6,004	Yes	*	0.0446
						UA:Young vs. UA:Old	-3.093	-6,221 to 0,03571	No	ns	0.0533
Fig 4i
Young Veh	Young UA	Old Veh	Old UA
0.058	0.041	0.453	0.594
0.033	0.107	3.801	0.115
0.066	0.016	1.022	0.165
0.025	0.049	1.772	0.256
0.066	0.082	0.61	0.899
		0.932	0.445
			0.453
Two-way ANOVA	Ordinary					Tukey's multiple comparisons test	Predicted (LS) mean diff,	95,00% CI of diff,	Significant?	Summary	Adjusted P Value
Alpha	0.05
						Veh:Young vs. Veh:Old	-1.382	-2,503 to -0,2613	Yes	*	0.0126
Source of Variation	% of total variation	P value	P value summary	Significant?		Veh:Young vs. UA:Young	-0.0094	-1,180 to 1,161	No	ns	>0,9999
Interaction	9.539	0.0807	ns	No		Veh:Young vs. UA:Old	-0.3685	-1,452 to 0,7153	No	ns	0.7753
Age	9.191	0.086	ns	No		Veh:Old vs. UA:Young	1.373	0,2519 to 2,493	Yes	*	0.0133
Treatment	27.64	0.0054	**	Yes		Veh:Old vs. UA:Old	1.014	-0,01624 to 2,043	No	ns	0.0547
						UA:Young vs. UA:Old	-0.3591	-1,443 to 0,7247	No	ns	0.7884

## Sheet: Figure 5
Fig 5a
DNA					cGAS-DNA colocalization
Young Veh	Young UA	Old Veh	Old UA		Young Veh	Young UA	Old Veh	Old UA
17.317	19.6818	221.79	69.243		0	1	0.15	0.9
3.8265	6.6364	124.805	174.113		0	0.3	6.75	1.2
21.5035	13.6335	175.946	56		4.05	0.1	6	3.7
4.412	6.34965	144.518	97.772		0.4	0.65	1.8	0.05
4.796	4.4499	159.781	44.452		0.05	3.5	4.05	0.2
		173.194	107.382				5.2	1.7
			33.4125					4.3
Mann Whitney test Old Veh vs Young Veh					Mann Whitney test Old Veh vs Young Veh
P value	0.0043				P value	0.0346
Exact or approximate P value?	Exact				Exact or approximate P value?	Exact
P value summary	**				P value summary	*
Significantly different (P < 0.05)?	Yes				Significantly different (P < 0.05)?	Yes
One- or two-tailed P value?	Two-tailed				One- or two-tailed P value?	Two-tailed
Sum of ranks in column A,C	15 , 51				Sum of ranks in column A,C	18,50 , 47,50
Mann-Whitney U	0				Mann-Whitney U	3.5
Mann Whitney test Old UA ves Old Veh					Mann Whitney test Old UA ves Old Veh
P value	0.014				P value	0.1014
Exact or approximate P value?	Exact				Exact or approximate P value?	Exact
P value summary	*				P value summary	ns
Significantly different (P < 0.05)?	Yes				Significantly different (P < 0.05)?	No
One- or two-tailed P value?	Two-tailed				One- or two-tailed P value?	Two-tailed
Sum of ranks in column C,D	59 , 32				Sum of ranks in column C,D	54 , 37
Mann-Whitney U	4				Mann-Whitney U	9
Fig 5c
Young Veh	Young UA	Old Veh	Old UA
49.465	24.7325	173.128	131.907
8.24417	8.24417	156.639	148.395
41.2209	41.2209	214.348	140.151
90.6859	24.7325	329.767	148.395
57.7092	41.2209	181.372	74.1975
		140.151	74.1975
			74.1975
Two-way ANOVA	Ordinary					Tukey's multiple comparisons test	Mean Diff,	95,00% CI of diff,	Significant?	Summary	Adjusted P Value
Alpha	0.05
						Veh:Young vs. Veh:Old	-149.8	-223,9 to -75,67	Yes	****	<0,0001
Source of Variation	% of total variation	P value	P value summary	Significant?		Veh:Young vs. UA:Young	21.43	-55,96 to 98,83	No	ns	0.8631
Interaction	4.385	0.0935	ns	No		Veh:Young vs. UA:Old	-63.6	-135,3 to 8,055	No	ns	0.0928
Treatment	12.12	0.0085	**	Yes		Veh:Old vs. UA:Young	171.2	97,10 to 245,3	Yes	****	<0,0001
Age	57.69	<0,0001	****	Yes		Veh:Old vs. UA:Old	86.17	18,09 to 154,3	Yes	*	0.0103
						UA:Young vs. UA:Old	-85.03	-156,7 to -13,38	Yes	*	0.0167
Fig 5d
Young Veh	Young UA	Old Veh	Old UA
57.709	32.977	41.221	32.977
49.465	16.488	32.977	41.221
24.733	32.977	65.953	16.488
8.244	16.488	65.953	24.733
16.488	8.244	49.465	16.488
		57.709	32.977
			49.465
Two-way ANOVA	Ordinary					Tukey's multiple comparisons test	Predicted (LS) mean diff,	95,00% CI of diff,	Significant?	Summary	Adjusted P Value
Alpha	0.05
						Veh:Young vs. Veh:Old	-20.89	-45,99 to 4,217	No	ns	0.1241
Source of Variation	% of total variation	P value	P value summary	Significant?		Veh:Young vs. UA:Young	9.893	-16,33 to 36,11	No	ns	0.7165
Interaction	2.747	0.358	ns	No		Veh:Young vs. UA:Old	0.7065	-23,57 to 24,98	No	ns	0.9998
Age	19.9	0.0202	*	Yes		Veh:Old vs. UA:Young	30.78	5,676 to 55,88	Yes	*	0.0132
Treatment	18.15	0.0256	*	Yes		Veh:Old vs. UA:Old	21.59	-1,472 to 44,66	No	ns	0.0714
						UA:Young vs. UA:Old	-9.186	-33,46 to 15,09	No	ns	0.7147

## Sheet: Figure 6
Fig 6a
Young Veh	Young UA	Old Veh	Old UA
0.329112	0.379102	0.368901	0.521646
0.343107	0.433362	0.406062	0.465589
0.4103	0.433542	0.280946	0.433574
0.373811	0.363989	0.443104	0.451912
0.385652	0.505367	0.395498	0.397635
		0.410016	0.429555
			0.439777
Two-way ANOVA	Ordinary					Šídák's multiple comparisons test	Predicted (LS) mean diff.	95.00% CI of diff.	Below threshold?	Summary	Adjusted P Value
Alpha	0.05
						Veh - UA
Source of Variation	% of total variation	P value	P value summary	Significant?		Young	-0.05468	-0.1262 to 0.01682	No	ns	0.1518
Interaction	0.2063	0.8061	ns	No		Old	-0.06444	-0.1273 to -0.001543	Yes	*	0.0442
Treatment	30.71	0.0068	**	Yes
Age	3.665	0.3074	ns	No
Fig 6c										Fig 6d
Control	ABT-737+QVD	ABT-737+QVD+G140	UA	ABT-737+QVD+UA	ABT-737+QVD+UA+G140
0.366667	5.36667	9.73333	1.06667	0.8	1.6
2.6	4.46667	6.73333	1.4	0.733333	0.466667
1.3	4.93333	1.43333	3.2	0.966667	1.1
ANOVA summary			Šídák's multiple comparisons test	Mean Diff.	95.00% CI of diff.	Below threshold?	Summary	Adjusted P Value
F	14.27		Control vs. ABT-737+QVD	-3.5	-5.550 to -1.450	Yes	**	0.0027
P value	0.0014		ABT-737+QVD vs. ABT-737+QVD+UA	4.089	2.039 to 6.139	Yes	***	0.001
P value summary	**		Control vs. UA	-0.4667	-2.516 to 1.583	No	ns	0.8847
Significant diff. among means (P < 0.05)?	Yes
R squared	0.8426
Fig 6e
Control	ABT-737+QVD	ABT-737+QVD+G140	UA	ABT-737+QVD+UA	ABT-737+QVD+UA+G140
9.98108	13.0642	9.72222	42.5544	36.8802	28.4595
10.3265	14.181	9.33459	24.7315	33.0198	21.5818
7.81569	14.3222	11.6492	50.8371	22.1448	26.3314
Vehicle										UA
ANOVA summary			Šídák's multiple comparisons test	Mean Diff.	95.00% CI of diff.	Below threshold?	Summary	Adjusted P Value		ANOVA summary			Šídák's multiple comparisons test	Mean Diff.	95.00% CI of diff.	Below threshold?	Summary	Adjusted P Value
F	13.17		Control vs. ABT-737+QVD	-4.481	-7.223 to -1.740	Yes	**	0.0058		F	1.788		ABT-737+QVD+UA vs. ABT-737+QVD+UA+G140	5.224	-16.77 to 27.22	No	ns	0.7585	E-F
P value	0.0064		ABT-737+QVD vs. ABT-737+QVD+G140	3.62	0.8787 to 6.362	Yes	*	0.0158		P value	0.246		UA vs. ABT-737+QVD+UA	8.693	-13.31 to 30.69	No	ns	0.4912	D-E
P value summary	**									P value summary	ns
Significant diff. among means (P < 0.05)?	Yes									Significant diff. among means (P < 0.05)?	No
R squared	0.8145									R squared	0.3735
Fig 6f
MTG
Control	UA	ABT-737+QVD	ABT-737+QVD+UA
1.21772	1.57161	0.971175	1.4737
1.20169	1.63189	0.91992	1.56363
1.16492	1.3878	0.901601	1.18359
1.19918	1.43832	0.836295	1.17043
1.15481	1.35917	0.878965	1.3754
Two-way ANOVA	Ordinary					Tukey's multiple comparisons test	Mean Diff.	95.00% CI of diff.	Below threshold?	Summary	Adjusted P Value
Alpha	0.05
						Veh:Control vs. Veh:ABT	0.2861	0.08862 to 0.4835	Yes	**	0.0038
Source of Variation	% of total variation	P value	P value summary	Significant?		Veh:Control vs. UA:Control	-0.2901	-0.4876 to -0.09264	Yes	**	0.0034
Interaction	2.912	0.1171	ns	No		Veh:Control vs. UA:ABT	-0.1657	-0.3631 to 0.03177	No	ns	0.1171
Treatment	61.33	<0.0001	****	Yes		Veh:ABT vs. UA:Control	-0.5762	-0.7736 to -0.3787	Yes	****	<0.0001
mtDNA release	18.78	0.0007	***	Yes		Veh:ABT vs. UA:ABT	-0.4518	-0.6492 to -0.2543	Yes	****	<0.0001
						UA:Control vs. UA:ABT	0.1244	-0.07305 to 0.3219	No	ns	0.308
mitoSOX/MTG ratio
Control	UA	ABT-737+QVD	ABT-737+QVD+UA
0.342565	0.326597	0.445713	0.334098
0.341507	0.479956	0.548163	0.43306
0.342526	0.436569	0.44918	0.418593
0.341104	0.389833	0.6267	0.577716
0.339901	0.375785	0.575923	0.438454
Two-way ANOVA	Ordinary					Tukey's multiple comparisons test	Mean Diff.	95.00% CI of diff.	Below threshold?	Summary	Adjusted P Value
Alpha	0.05
						Veh:Control vs. Veh:ABT	-0.1876	-0.3072 to -0.06801	Yes	**	0.0019
Source of Variation	% of total variation	P value	P value summary	Significant?		Veh:Control vs. UA:Control	-0.06023	-0.1798 to 0.05938	No	ns	0.4938
Interaction	17.06	0.0227	*	Yes		Veh:Control vs. UA:ABT	-0.09886	-0.2185 to 0.02074	No	ns	0.1247
Treatment	0.6253	0.636	ns	No		Veh:ABT vs. UA:Control	0.1274	0.007781 to 0.2470	Yes	*	0.0349
mtDNA release	39.34	0.0015	**	Yes		Veh:ABT vs. UA:ABT	0.08875	-0.03086 to 0.2084	No	ns	0.1879
						UA:Control vs. UA:ABT	-0.03864	-0.1582 to 0.08097	No	ns	0.7925
Fig 6f
Basal
Control	UA	ABT-737+QVD	ABT-737+QVD+UA
5.76	5.67	4.72	8.86
5.78	5.95	4.3	6.23
6.29	7.9	5.22	7.38
6.21	6.72	2.74	7.79
6.31	7.86	2.55	7.3
6.68	10.48	3.68	7.33
5.99	6.63	3.16	4.75
3.62	7.57		5.39
Two-way ANOVA	Ordinary					Tukey's multiple comparisons test	Predicted (LS) mean diff.	95.00% CI of diff.	Below threshold?	Summary	Adjusted P Value
Alpha	0.05
						Veh:Control vs. Veh:ABT	2.063	0.3154 to 3.810	Yes	*	0.0161
Source of Variation	% of total variation	P value	P value summary	Significant?		Veh:Control vs. UA:Control	-1.518	-3.206 to 0.1707	No	ns	0.0897
Interaction	5.063	0.0838	ns	No		Veh:Control vs. UA:ABT	-1.049	-2.737 to 0.6395	No	ns	0.3433
Treatment	42.7	<0.0001	****	Yes		Veh:ABT vs. UA:Control	-3.58	-5.328 to -1.833	Yes	****	<0.0001
mtDNA release	12.77	0.0082	**	Yes		Veh:ABT vs. UA:ABT	-3.112	-4.859 to -1.364	Yes	***	0.0002
						UA:Control vs. UA:ABT	0.4688	-1.219 to 2.157	No	ns	0.8717
ATP production
Control	UA	ABT-737+QVD	ABT-737+QVD+UA
3.52	4.09	2.26	5.01
3.52	3.11	1.64	2.91
3.71	4.35	2.84	4.2
3.63	3.14	1.38	3.8
3.91	5.04	1.05	3.82
5.11	7.41	1.87	4.09
4.11	3.95	1.77	2.4
2.12	4.58		2.68
Two-way ANOVA	Ordinary					Tukey's multiple comparisons test	Predicted (LS) mean diff.	95.00% CI of diff.	Below threshold?	Summary	Adjusted P Value
Alpha	0.05
						Veh:Control vs. Veh:ABT	1.874	0.5031 to 3.244	Yes	**	0.0046
Source of Variation	% of total variation	P value	P value summary	Significant?		Veh:Control vs. UA:Control	-0.755	-2.079 to 0.5692	No	ns	0.4173
Interaction	3.891	0.1512	ns	No		Veh:Control vs. UA:ABT	0.09	-1.234 to 1.414	No	ns	0.9977
Treatment	23.69	0.0011	**	Yes		Veh:ABT vs. UA:Control	-2.629	-3.999 to -1.258	Yes	****	<0.0001
Condition	27.17	0.0006	***	Yes		Veh:ABT vs. UA:ABT	-1.784	-3.154 to -0.4131	Yes	**	0.0072
						UA:Control vs. UA:ABT	0.845	-0.4792 to 2.169	No	ns	0.3205
Spare Respiratory Capacity (SRC)
Control	UA	ABT-737+QVD	ABT-737+QVD+UA
175.77	259.42	128.78	253.63
159.27	308.6	114.1	225.47
141.95	269.3	169.61	217.7
156.24	169.4	130.5	287.22
178.62	377.45	161.03	423.65
192.35	452.52	93.37	262.44
161.9	438.78	102.87	419.03
142.91	291.19		355.68
Two-way ANOVA	Ordinary					Tukey's multiple comparisons test	Predicted (LS) mean diff.	95.00% CI of diff.	Below threshold?	Summary	Adjusted P Value
Alpha	0.05
						Veh:Control vs. Veh:ABT	35.02	-59.49 to 129.5	No	ns	0.7428
Source of Variation	% of total variation	P value	P value summary	Significant?		Veh:Control vs. UA:Control	-157.2	-248.5 to -65.90	Yes	***	0.0004
Interaction	0.2231	0.6835	ns	No		Veh:Control vs. UA:ABT	-142	-233.3 to -50.67	Yes	**	0.0012
Treatment	63.64	<0.0001	****	Yes		Veh:ABT vs. UA:Control	-192.2	-286.7 to -97.71	Yes	****	<0.0001
mtDNA release	1.439	0.3047	ns	No		Veh:ABT vs. UA:ABT	-177	-271.5 to -82.48	Yes	***	0.0001
						UA:Control vs. UA:ABT	15.23	-76.08 to 106.5	No	ns	0.9678

## Sheet: Figure 7
Fig 7b	PP = PINK1;PARK2 siRNA		Chlor = Chloramphenicol
Control	UA	ABT	ABT+UA	Control_PP	UA_PP	ABT_PP	ABT+UA_PP	Control_Chlor	UA_Chlor	ABT_Chlor	ABT+UA_Chlor	Control_PP+Chlor	UA_PP+Chlor	ABT_PP+Chlor	ABT+UA_PP+Chlor
7.4375	35.76	16.6552	47.3182	26.5	57.5417	28.3438	57.4643	8.45455	15.6296	17.16	13.5789	14.0606	17.2273	32	19.1364
9.35714	25.4	11.963	59.5294	19.2903	33.6087	22.7857	47.1111	4.30556	23.5862	15.6	35.4783	13.1364	12.3043	9.3913	9.09091
1.72	15.1176	38	32.3125	0.567568	9.125	6.26316	51.5	3.26087	6.36364	20.375	29	6.13793	12.2778	3.45833	17.2
6.63636	24.55	8.61538	56.7647	4.04	28.8667	5.96774	14.5238	3.65625	16.4118	6.34286	21.7826	1.77778	12.72	6.78571	37.35
Column B	UA	Column C	ABT	Column F	UA_PP	Column G	ABT_PP	Column J	UA_Chlor	Column K	ABT_Chlor	Column N	UA_PP+Chlor	Column O	ABT_PP+Chlor
vs.	vs.	vs.	vs.	vs.	vs.	vs.	vs.	vs.	vs.	vs.	vs.	vs.	vs.	vs.	vs.
Column A	Control	Column A	Control	Column E	Control_PP	Column E	Control_PP	Column I	Control_Chlor	Column I	Control_Chlor	Column M	Control_PP+Chlor	Column M	Control_PP+Chlor
Unpaired t test		Mann Whitney test		Unpaired t test		Unpaired t test		Unpaired t test		Unpaired t test		Unpaired t test		Unpaired t test
P value	0.0058	P value	0.0571	P value	0.1436	P value	0.7135	P value	0.0297	P value	0.0219	P value	0.176	P value	0.5824
P value summary	**	Exact or approximate P value?	Exact	P value summary	ns	P value summary	ns	P value summary	*	P value summary	*	P value summary	ns	P value summary	ns
Significantly different (P < 0.05)?	Yes	P value summary	ns	Significantly different (P < 0.05)?	No	Significantly different (P < 0.05)?	No	Significantly different (P < 0.05)?	Yes	Significantly different (P < 0.05)?	Yes	Significantly different (P < 0.05)?	No	Significantly different (P < 0.05)?	No
One- or two-tailed P value?	Two-tailed	Significantly different (P < 0.05)?	No	One- or two-tailed P value?	Two-tailed	One- or two-tailed P value?	Two-tailed	One- or two-tailed P value?	Two-tailed	One- or two-tailed P value?	Two-tailed	One- or two-tailed P value?	Two-tailed	One- or two-tailed P value?	Two-tailed
t, df	t=4.184, df=6	One- or two-tailed P value?	Two-tailed	t, df	t=1.682, df=6	t, df	t=0.3851, df=6	t, df	t=2.836, df=6	t, df	t=3.071, df=6	t, df	t=1.534, df=6	t, df	t=0.5810, df=6
		Sum of ranks in column A,C	11 , 25
		Mann-Whitney U	1
Fig 7c
Control	UA	Chlor	Chlor+UA
163.227	377.597	134.354	185.908
136.015	381.29	138.558	188.181
145.631	389.428	175.924	189.118
155.416	342.389	128.289	212.609
Two-way ANOVA	Ordinary					Tukey's multiple comparisons test	Mean Diff.	95.00% CI of diff.	Below threshold?	Summary	Adjusted P Value
Alpha	0.05
						Control:Control vs. Control:Chloramphenicol	5.791	-30.43 to 42.02	No	ns	0.9633
Source of Variation	% of total variation	P value	P value summary	Significant?		Control:Control vs. UA:Control	-222.6	-258.8 to -186.4	Yes	****	<0.0001
Interaction	21.11	<0.0001	****	Yes		Control:Control vs. UA:Chloramphenicol	-43.88	-80.11 to -7.657	Yes	*	0.0167
UA	52.33	<0.0001	****	Yes		Control:Chloramphenicol vs. UA:Control	-228.4	-264.6 to -192.2	Yes	****	<0.0001
Chloramphenicol	24.03	<0.0001	****	Yes		Control:Chloramphenicol vs. UA:Chloramphenicol	-49.67	-85.90 to -13.45	Yes	**	0.0073
						UA:Control vs. UA:Chloramphenicol	178.7	142.5 to 214.9	Yes	****	<0.0001
Fig 7e
Control	UA	ABT	ABT+UA	Control_PP	UA_PP	ABT_PP	ABT+UA_PP	Control_Chlor	UA_Chlor	ABT_Chlor	ABT+UA_Chlor	Control_PP+Chlor	UA_PP+Chlor	ABT_PP+Chlor	ABT+UA_PP+Chlor
9.65	5.8	38.6	18.7857	15.35	22.8	70.85	58.4737	8.85	4.25	29.3	11.15	18.8	15.05	44.15	60.2
5.33333	4	47.4667	29.6667	14.0667	16.9333	39.0667	62.6	9	7.06667	20.6667	3.4	2.93333	7.53333	31	46.0667
4.13333	4.93333	39.6667	18.5333	8.26667	6.46667	73.2143	85.6667	9.46667	8.33333	25.1333	11.2	9.26667	11.5333	53	46.9333
7.4	7.33333	36.4667	8.06667	17.1333	18.8667	47.6	49.9333	9.4	8.86667	25.9333	12.3333	9.06667	11.8667	34.8	32.4667
ANOVA summary			Šídák's multiple comparisons test	Mean Diff.	95.00% CI of diff.	Below threshold?	Summary	Adjusted P Value
F	24.24		Control vs. ABT	-33.92	-49.90 to -17.94	Yes	****	<0.0001
P value	<0.0001		ABT vs. ABT+UA	21.79	5.805 to 37.77	Yes	**	0.0025
P value summary	****		Control_PP vs. ABT_PP	-43.98	-59.96 to -28.00	Yes	****	<0.0001
Significant diff. among means (P < 0.05)?	Yes		ABT_PP vs. ABT+UA_PP	-6.486	-22.47 to 9.496	No	ns	0.9029
R squared	0.8834		Control_Chlor vs. ABT_Chlor	-16.08	-32.06 to -0.09723	Yes	*	0.0478
			ABT_Chlor vs. ABT+UA_Chlor	15.74	-0.2444 to 31.72	No	ns	0.056
			Control_PP+Chlor vs. ABT_PP+Chlor	-30.72	-46.70 to -14.74	Yes	****	<0.0001
			ABT_PP+Chlor vs. ABT+UA_PP+Chlor	-5.679	-21.66 to 10.30	No	ns	0.9521
Fig 7f
PINK1		PARK2
Scr-siRNA	PP	Scr-siRNA	PP
1	0.0656	1	0.431
1	0.122	1	0.444
1	0.00123703	1	0.0174972
1	0.0364659	1	0.35947
Unpaired t test	Below threshold?	P value	Mean of Scr-siRNA	Mean of PINK1;PARK2-siRNA	Difference	SE of difference	t ratio	df
PINK1	Yes	<0.0001	1	0.05633	0.9437	0.02554	36.95	6
PARK2	Yes	0.0005	1	0.313	0.687	0.1002	6.854	6

[truncated: 10 more sheets: Supplementary Fig. 1, Supplementary Fig. 2, Supplementary Fig. 3, Supplementary Fig. 4, Supplementary Fig. 5, Supplementary Fig. 6, Supplementary Fig. 8, Supplementary Fig. 8g, Supplementary Fig. 10, Hoja1]
